# Supplementary material for: IRF-1 regulates alternative mRNA splicing of carcinoembryonic antigen-related cell adhesion molecule 1 (CEACAM1) in breast epithelial cells generating an immunoreceptor tyrosine-based inhibition motif (ITIM) containing isoform
Source: Mol Cancer. 2014 Mar 21;13:64. doi: 10.1186/1476-4598-13-64 (PMC4113144; doi:10.1186/1476-4598-13-64)
Supplement: Additional file 5: Table S1 — List of genes differentially expressed in the transcriptome analyses after IRF-1 treatment. [file 1476-4598-13-64-S5.xls]

## Sheet: IRF1_exon_good
	Supplemental Table 1-	IRF- mediates Global AS.
	SYMBOL	CHR	STRAND	START	END	ID	CONTROL INCLUSION	CONTROL EXCLUSION	CONTROL_INCLUSION_PCT	IRF1 INCLUSION	IRF1 EXCLUSION	IRF1_INCLUSION_PCT	IRF1/CONTROL	P	ODDS
1	ACYP2	chr2	+	54362589	54362606	NM_138448.2	0	8	0	150	3	0.980392	0	1.75844e-11	Inf
2	ANK3	chr10	-	61926348	61926411	NM_020987.22	40	94	0.298507	114	113	0.502203	0.594396	0.000106233	2.36512
3	C16orf93	chr16	-	30770332	30770422	NM_001014979.2	20	38	0.344828	6	0	1	0.344828	0.00307078	Inf
4	CD59	chr11	-	33755040	33755156	NM_203330.5	5	188	0.0259067	7	1	0.875	0.0296077	2.61721e-09	228.827
5	CENPE	chr4	-	104060945	104061236	NM_001813.12	16	128	0.111111	5	0	1	0.111111	3.55826e-05	Inf
6	CHMP1A	chr16	-	89720311	89720331	NM_002768.6	1	41	0.0238095	83	56	0.597122	0.0398738	1.28225e-12	59.7711
7	DDC	chr7	-	50566845	50566940	NM_001242890.3	6	18	0.25	69	0	1	0.25	1.84815e-14	Inf
8	DYSF	chr2	+	71847676	71847739	NM_001130983.41	2	8	0.2	25	12	0.675676	0.296	0.00945047	7.93717
9	EXO1	chr1	+	242012413	242012518	NM_130398.3	75	124	0.376884	101	96	0.51269	0.735111	0.00437765	1.73701
10	FLRT3	chr20	-	14309779	14309973	NM_198391.2	23	32	0.418182	19	0	1	0.418182	2.086e-06	Inf
11	HAGH	chr16	-	1876507	1876603	NM_001040427.9	49	104	0.320261	44	1	0.977778	0.32754	9.19232e-17	91.6284
12	HERC2	chr15	-	28441606	28441715	NM_004667.43	54	73	0.425197	67	13	0.8375	0.507698	1.80345e-09	6.89914
13	HLCS	chr21	-	38319632	38320587	NM_001242784.10	82	114	0.418367	127	93	0.577273	0.724731	0.000835977	1.89555
14	LCORL	chr4	-	17887690	17887784	NM_153686.2	53	71	0.427419	69	47	0.594828	0.71856	0.0067991	1.96106
15	MAP2	chr2	+	210569173	210569344	NM_001039538.9	29	45	0.391892	91	58	0.610738	0.641669	0.00160172	2.42458
16	MSH5	chr6	+	31713013	31713096	NM_002441.9	9	31	0.225	11	8	0.578947	0.388636	0.00898002	4.5938
17	MYO5A	chr15	-	52635313	52635394	NM_000259.11	14	85	0.141414	16	0	1	0.141414	9.70768e-12	Inf
18	MYOF	chr10	-	95099909	95099921	NM_013451.16	5	8	0.384615	116	11	0.913386	0.421088	2.20697e-05	16.2073
19	NDUFC1	chr4	-	140218538	140218597	NM_001184989.5	11	63	0.148649	12	0	1	0.148649	8.84276e-09	Inf
20	OSBPL8	chr12	-	76853638	76853675	NM_020841.22	20	82	0.196078	24	0	1	0.196078	4.42847e-14	Inf
21	PRMT7	chr16	+	68345944	68346079	NM_019023.2	23	47	0.328571	39	24	0.619048	0.530769	0.000696747	3.28885
22	RAB5C	chr17	-	40289779	40289896	NM_201434.6	18	658	0.0266272	8	0	1	0.0266272	1.36985e-12	Inf
23	RABEP2	chr16	-	28917187	28917199	NM_024816.4	1	5	0.166667	16	1	0.941176	0.177083	0.00102034	51.1511
24	RCCD1	chr15	+	91499029	91499113	NM_033544.2	9	29	0.236842	16	12	0.571429	0.414474	0.00590587	4.19283
25	RTN4	chr2	-	55255299	55255356	NM_207520.7	14	632	0.0216718	15	0	1	0.0216718	5.92388e-23	Inf
26	SCAI	chr9	-	127828268	127828337	NM_173690.17	8	30	0.210526	10	0	1	0.210526	6.69009e-06	Inf
27	SNRPG	chr2	-	70516481	70516504	NM_003096.3	2	26	0.0714286	80	19	0.808081	0.0883929	7.78217e-13	52.513
28	SORBS1	chr10	-	97181946	97181973	NM_001034954.27	0	6	0	14	7	0.666667	0	0.0057971	Inf
29	ST7L	chr1	-	113093222	113093315	NM_138729.2	4	14	0.222222	61	25	0.709302	0.313297	0.000171584	8.34157
30	TDRD1	chr10	+	115971624	115971795	NM_198795.14	0	2	0	14	0	1	0	0.00833333	Inf
31	USMG5	chr10	-	105153955	105154151	NM_032747.4	13	501	0.0252918	6	0	1	0.0252918	1.01711e-09	Inf
32	WT1	chr11	-	32438035	32438086	NM_001198551.6	25	71	0.260417	90	22	0.803571	0.324074	1.36047e-15	11.4426
33	ZFP161	chr18	-	5293970	5294000	NM_001143823.3	9	44	0.169811	42	36	0.538462	0.315364	1.50168e-05	5.62607
34	ZNF484	chr9	-	95637296	95637341	NM_031486.4	2	9	0.181818	9	0	1	0.181818	0.000327459	Inf
35	ZNF529	chr19	-	37063234	37063294	NM_001145649.4	0	4	0	78	2	0.975	0	7.77403e-06	Inf
